# Supplementary material for: Enabling animal rabies diagnostic in low-access areas: Sensitivity and specificity of a molecular diagnostic test from cerebral tissue dried on filter paper
Source: PLoS Negl Trop Dis. 2020 Mar 6;14(3):e0008116. doi: 10.1371/journal.pntd.0008116 (PMC7135319; doi:10.1371/journal.pntd.0008116)
Supplement: S1 Data — (XLSX) [file pntd.0008116.s001.xlsx]

## Sheet: Feuil1
Sample					NRL, Madagascar															NRC-R, France
					Prior testing	First Testing						Duplicates					Confirmation			Confirmation
Id	Year	Region	Animal	Type	FAT	FAT	RT-hn-PCR-T	RT-hn-PCR-FP				FAT R1	RT-hn-PCR-T		RT-hn-PCR-FP		MIT	RT-q PCR TaqMan L		RT-hn-PCR N	RT-hn-PCR L	RT-qPCR SyBR N	RT-qPCR SyBR L	RT-qPCR TaqMan L
								Day 1	Day 7	Day 15	Year 2		R1	R2	R1	R2		T	FP
4957-15	2015	Analamanga	cat	frozen	+	+	+	+	+	+	+
3441-16	2016	Analamanga	dog	fresh	+	+	+	+	+	+	+
2270-15	2015	Analamanga	dog	frozen	+	+	+	+	+	+	+
2399-15	2015	Analamanga	dog	frozen	+	+	+	+	+	+	+
2401-15	2015	Analamanga	dog	frozen	+	+	+	+	+	+	+
2422-15	2015	Analamanga	dog	frozen	+	+	+	+	+	+	+
3417-15	2015	Analamanga	dog	frozen	+	+	+	+	+	+	+
3693-15	2015	Alaotra-Mangoro	dog	frozen	+	+	-	+	+	+	+	+	+	+	+	+	NT	NT	NT
3382-15	2015	Analamanga	dog	frozen	-	-	-	-	NT	NT	NT
3945-15	2015	Analamanga	dog	frozen	+	+	+	+	+	+	+
0050-16	2016	Analamanga	dog	frozen	+	+	+	+	+	+	+
0196-16	2016	Analamanga	dog	frozen	+	+	+	+	+	+	+
0286-16	2016	Amoron'i Mania	dog	frozen	+	+	+	+	+	+	+
0309-16	2016	Analamanga	cow	frozen	+	+	+	+	+	+	+
0480-16	2016	Analamanga	dog	frozen	+	+	+	+	+	+	+
0516-16	2016	Analamanga	dog	frozen	+	+	+	+	+	+	+
0517-16	2016	Analamanga	dog	frozen	+	+	+	+	+	+	+
2200-16	2016	Analamanga	dog	frozen	+	+	+	+	+	+	+
2136-16	2016	Analamanga	dog	frozen	+	+	+	+	+	+	+
2137-16	2016	Analamanga	dog	frozen	+	+	+	+	+	+	+
2624-15	2015	Analamanga	cat	frozen	-	-	-	-	NT	NT	NT
0732-16	2016	Vakinankaratra	dog	frozen	+	+	+	+	+	+	+
0766-16	2016	Analamanga	dog	frozen	+	+	+	+	+	+	+
0788-16	2016	Analamanga	dog	frozen	+	+	+	+	+	+	+
0795-16	2016	Analamanga	dog	frozen	+	+	+	+	+	+	+
0861-16	2016	Itasy	dog	frozen	+	+	+	+	+	+	+
0952-16	2016	Analamanga	dog	frozen	+	+	+	+	+	+	+
3723-16	2016	Vakinankaratra	dog	fresh	+	+	-	+	+	+	+	+	-	-	+	+	+	+	NT	+	+	+	+	+
1621-16	2016	Analamanga	dog	frozen	+	+	+	+	+	+	+
1832-16	2016	Analamanga	dog	frozen	+	+	+	+	+	+	+
1985-16	2016	Boeny	dog	frozen	+	+	+	+	+	+	+
2555-15	2015	Analamanga	dog	frozen	-	-	+	+	NT	NT	NT	-	+	+	+	+	-	+	+	-	+	+ (slightly)	-	-
2061-16	2016	Analamanga	dog	frozen	+	+	+	+	+	+	+
2118-16	2016	Analamanga	dog	frozen	+	+	+	+	+	+	+
2227-16	2016	Analamanga	dog	frozen	+	+	+	+	+	+	+
2380-16	2016	Vakinankaratra	dog	frozen	+	+	+	+	+	+	+
2396-16	2016	Alaotra-Mangoro	cat	frozen	+	+	+	+	+	+	+
2903-16	2016	Analamanga	dog	frozen	+	+	+	+	+	+	+
2954-16	2016	Analamanga	dog	frozen	+	+	+	+	+	+	+
3088-16	2016	Analamanga	dog	frozen	+	+	+	+	+	+	+
4255-15	2015	Analamanga	dog	frozen	+	+	+	+	+	+	+
1922-14	2014	Analamanga	dog	frozen	-	-	-	-	NT	NT	NT
4137-15	2015	Analamanga	dog	frozen	+	+	+	+	+	+	+
4911-15	2015	Vakinankaratra	dog	frozen	+	+	+	+	+	+	+
3572-16	2016	Analamanga	dog	fresh	+	+	+	+	+	+	NT
4478-15	2015	Analamanga	dog	frozen	+	+	+	+	+	+	+
4822-15	2015	Analamanga	dog	frozen	+	+	+	+	+	+	+
4823-15	2015	Analamanga	dog	frozen	+	+	+	+	+	+	+
2130-15	2015	Analamanga	dog	frozen	+	+	+	+	+	+	+
4367-15	2015	Analamanga	dog	frozen	+	+	+	+	+	+	+
3724-16	2016	Analamanga	dog	fresh	-	-	-	-	NT	NT	NT
1479-15	2015	Alaotra-Mangoro	dog	frozen	+	+	+	+	+	+	+
1707-15	2015	Analamanga	dog	frozen	+	+	+	+	+	+	+
1619-15	2015	Analamanga	dog	frozen	+	+	+	+	+	+	+
1856-15	2015	Analanjirofo	cow	frozen	+	+	+	+	+	+	+
5111-15	2015	Alaotra-Mangoro	cat	frozen	-	-	-	-	NT	NT	NT
1389-15	2015	Vakinankaratra	dog	frozen	+	+	+	+	+	+	+
0978-15	2015	Analanjirofo	cow	frozen	+	+	+	+	+	-	+
0854-15	2015	Analamanga	dog	frozen	+	+	+	+	+	-	+
3878-16	2016	Analamanga	cow	fresh	+	+	+	+	+	+	+
3939-16	2016	Analamanga	dog	fresh	+	+	+	+	+	+	+
5099-15	2015	Analamanga	dog	frozen	-	-	-	-	NT	NT	NT
4282-15	2015	Anosy	dog	frozen	-	-	-	-	NT	NT	NT
4112-15	2015	Analamanga	dog	frozen	-	-	-	-	NT	NT	NT
4079-15	2015	Analamanga	dog	frozen	-	-	-	-	NT	NT	NT
2568-14	2014	Analamanga	dog	frozen	-	-	-	-	NT	NT	NT
3825-15	2015	Analamanga	cat	frozen	-	-	-	-	NT	NT	NT
3877-15	2015	Analamanga	dog	frozen	-	-	-	-	NT	NT	NT
3943-15	2015	Analamanga	dog	frozen	-	-	-	-	NT	NT	NT
2035-15	2015	Analamanga	dog	frozen	-	-	-	-	NT	NT	NT
1857-15	2015	Analamanga	dog	frozen	-	-	-	-	NT	NT	NT
1019-15	2015	Analamanga	cat	frozen	-	-	-	-	NT	NT	NT
0733-15	2015	Sofia	dog	frozen	-	-	-	-	NT	NT	NT
2378-16	2016	ND	dog	frozen	-	-	-	-	NT	NT	NT
2226-16	2016	Analamanga	cat	frozen	-	-	-	-	NT	NT	NT
1751-16	2016	Analamanga	dog	frozen	-	-	+	+	NT	NT	NT	-	-	-	-	-	NT	NT	NT
1750-16	2016	Analamanga	dog	frozen	-	-	-	-	NT	NT	NT
1622-16	2016	Analamanga	dog	frozen	-	-	-	-	NT	NT	NT
0908-16	2016	Vatovavy Fitovinany	cat	frozen	-	-	-	-	NT	NT	NT
0860-16	2016	Analamanga	dog	frozen	-	-	-	-	NT	NT	NT
0691-16	2016	Analamanga	dog	frozen	-	-	-	-	NT	NT	NT
0479-16	2016	Analamanga	dog	frozen	-	-	-	-	NT	NT	NT
4283-15	2016	Analamanga	cat	frozen	+	+	+	+	+	+	NT
0054-16	2016	Analamanga	dog	frozen	-	-	-	-	NT	NT	NT
0296-16	2016	Analamanga	dog	frozen	-	-	-	-	NT	NT	NT
0583-15	2015	Analamanga	cat	frozen	-	-	-	-	NT	NT	NT
0520-15	2015	Analamanga	dog	frozen	-	-	-	-	NT	NT	NT
4230-14	2014	Analamanga	dog	frozen	-	-	-	-	NT	NT	NT
3320-14	2014	Analamanga	dog	frozen	-	-	-	-	NT	NT	NT
4053-16	2016	Analamanga	dog	fresh	-	-	-	-	NT	NT	NT
4055-16	2016	Analamanga	dog	fresh	+	+	+	+	NT	NT	+
4056-16	2016	Alaotra-Mangoro	cat	fresh	-	-	-	-	NT	NT	NT
0667-15	2015	Analamanga	cat	frozen	-	-	-	-	NT	NT	NT
0478-15	2015	Analamanga	dog	frozen	-	-	-	-	NT	NT	NT
0378-15	2015	Analamanga	dog	frozen	-	-	-	-	NT	NT	NT
3270-14	2014	Analamanga	dog	frozen	-	-	-	-	NT	NT	NT
2793-14	2014	Analamanga	dog	frozen	-	-	-	-	NT	NT	NT
2792-14	2014	Analamanga	dog	frozen	-	-	-	-	NT	NT	NT
2791-14	2014	Analamanga	dog	frozen	-	-	-	-	NT	NT	NT
2688-14	2014	Alaotra-Mangoro	cat	frozen	-	-	-	-	NT	NT	NT
2606-14	2014	ND	dog	frozen	-	-	-	-	NT	NT	NT
2557-14	2014	Analamanga	dog	frozen	-	-	+	+	NT	NT	NT	-	-	-	-	-	NT	NT	NT
4255-16	2016	Analamanga	dog	fresh	-	-	+	-	NT	NT	NT	-	-	-	-	-	NT	NT	NT
3656-15	2015	Analamanga	cat	frozen	-	-	-	+	NT	NT	NT	-	-	-	+	+	-	+	NT	-	-	-	-	-
4189-16	2016	Analamanga	cat	fresh	-	-	-	-	NT	NT	NT
4190-16	2016	Analamanga	cat	fresh	+	+	+	+	NT	NT	NT
2686-14	2014	Analamanga	dog	frozen	-	-	-	+	NT	NT	NT	-	-	-	-	-	NT	NT	NT
2446-14	2014	Analamanga	dog	frozen	-	-	-	-	NT	NT	NT
2328-14	2014	Analamanga	dog	frozen	-	-	-	-	NT	NT	NT
2299-14	2014	Analamanga	dog	frozen	-	-	-	-	NT	NT	NT
2113-14	2014	Analamanga	cat	frozen	-	-	-	-	NT	NT	NT
1935-14	2014	Analamanga	cat	frozen	-	-	-	-	NT	NT	NT
4422-16	2016	Analamanga	dog	fresh	-	-	-	-	NT	NT	NT
0023-17	2017	Analamanga	dog	fresh	+	NT	NT	NT	NT	NT	+
0096-17	2017	Analamanga	cat	fresh	+	NT	NT	NT	NT	NT	+
0117-17	2017	Analamanga	dog	fresh	+	NT	NT	NT	NT	NT	+
1620-15	2015	Amoron'i Mania	dog	frozen	+	NT	NT	NT	NT	NT	+
2397-16	2016	Sofia	dog	fresh	+	NT	NT	NT	NT	NT	+
3024-16	2016	Analamanga	dog	fresh	+	NT	NT	NT	NT	NT	+
3085-16	2016	Analamanga	dog	fresh	+	NT	NT	NT	NT	NT	+
3086-16	2016	Analamanga	dog	fresh	+	NT	NT	NT	NT	NT	+
3087-16	2016	Sofia	cow	fresh	+	NT	NT	NT	NT	NT	+
4366-15	2015	Analamanga	dog	frozen	+	NT	NT	NT	NT	NT	+
7630-16	2016	Analamanga	dog	fresh	+	NT	NT	NT	NT	NT	+
0111-17	2017	Analamanga	dog	fresh	+	NT	NT	NT	NT	NT	+
Id: sample identification number; Prior testing: prior to this study; FAT: fluorescent antibody technique; RT-hn-PCR-T: reverse transcription followed by hemi-nested PCR using brain tissue ; RT-hn-PCR-FP: reverse transcription followed by hemi-nested PCR using brain tissue dried on filter paper ; R1: repeat 1; R2: repeat 2; RT-qPCR TaqMan L T: quantitative PCR using TaqMan technology for L gene a…
