# Supplementary material for: Enabling animal rabies diagnostic in low-access areas: Sensitivity and specificity of a molecular diagnostic test from cerebral tissue dried on filter paper
Source: PLoS Negl Trop Dis. 2020 Mar 6;14(3):e0008116. doi: 10.1371/journal.pntd.0008116 (PMC7135319; doi:10.1371/journal.pntd.0008116)
Supplement: S2 Data — (XLSX) [file pntd.0008116.s002.xlsx]

## Sheet: Feuil1
Id	Year	Region	District	Commune	Fokontany	Type of locality	Animal	Type	FAT	RIDT	RT-qPCR TaqMan L FP
03752-17	2017	Alaotra-Mangoro	Moramanga	Moramanga	Moramanga	urban	Dog	Fresh	+	+	+
04109-17	2017	Alaotra-Mangoro	Moramanga	Moramanga	Tsarafasina	urban	Dog	Fresh	+	+	+
04370-17	2017	Alaotra-Mangoro	Moramanga	Ambohibary	Ambohimanatrika	rural	Dog	Fresh	+	+	+
04908-17	2017	Alaotra-Mangoro	Moramanga	Moramanga	Anosimasina	urban	Dog	Fresh	+	+	+
0707-18	2018	Alaotra-Mangoro	Moramanga	Vodiriana	Mangarano	rural	Dog	Fresh	+	+	+
0815-18	2018	Alaotra-Mangoro	Moramanga	Morarano Gara	Ampihibe	rural	Dog	Fresh	+	+	+
01525-18	2018	Alaotra-Mangoro	Moramanga	Morarano Gara	Ambohibarikely	rural	Dog	Fresh	+	+	+
03916-18	2018	Alaotra-Mangoro	Moramanga	Ambohibary	Ambohimanatrika-Ambohiparihy	rural	Dog	Fresh	+	+	+
03882-18	2018	Alaotra-Mangoro	Moramanga	Moramanga	Moramanga	urban	Dog	Fresh	+	+	+
02809-18	2018	Alaotra-Mangoro	Moramanga	Ambohibary	Antsirinala	rural	Dog	Fresh	+	+	+
